# Supplementary material for: Control of the Organization of 4,4′-bis(carbazole)-1,1′-biphenyl (CBP) Molecular Materials through Siloxane Functionalization
Source: Molecules. 2023 Feb 21;28(5):2038. doi: 10.3390/molecules28052038 (PMC10003964; doi:10.3390/molecules28052038)
Supplement: Supplementary file 1 [file molecules-28-02038-s001.zip]

Archive with 1 entries (1 files):
- molecules-2207299-supplementary.pdf
